# Supplementary material for: STAT2/SLC27A3/PINK1-Mediated Mitophagy Remodeling Lipid Metabolism Contributes to Pazopanib Resistance in Clear Cell Renal Cell Carcinoma
Source: Research (Wash D C). 2024 Nov 26;7:0539. doi: 10.34133/research.0539 (PMC11588985; doi:10.34133/research.0539)
Supplement: Supplementary 1 — Figs. S1 to S6 Tables S1 to S5 [file research.0539.f1.zip]

Archive with 7 entries (7 files):
- FigureS1.tif
- FigureS2.tif
- FigureS3.tif
- FigureS4.tif
- FigureS5.tif
- FigureS6.tif
- Supplemental Information.docx
